# Supplementary material for: The Therapeutic Response of Gastrointestinal Stromal Tumors to Imatinib Treatment Assessed by Intravoxel Incoherent Motion Diffusion-Weighted Magnetic Resonance Imaging with Histopathological Correlation
Source: PLoS One. 2016 Dec 2;11(12):e0167720. doi: 10.1371/journal.pone.0167720 (PMC5135126; doi:10.1371/journal.pone.0167720)
Supplement: S1 File — The sheets named “Tv” “ADC” “DSTARE” “fp” and “D” showed original data of tumor volume and each of the diffusion measurements at each time point, separately. The sheet named “pathology” showed the original data of histopathological analysis, contain proliferating cell density (Ki67 staining), apoptotic cell density (TUNEL staining), microvessel density (CD31 staining) and necrosis fraction (H&E staining) of the two groups. (XLSX) [file pone.0167720.s001.xlsx]

## Sheet: Tv
Tumor volume and change
	Number.	tumor volume(mm3)					change of tumor volume(%)
		day0	day1	day3	day7		day1	day3	day7
Treated	1	292.434	292.892	336.262	231.4
	2	152.64	166.212	226.59	202.776
	3	397.575	241.696	53.65	123.16
	4	91.509	126.735	129.823	171.749
	5	17.052	21.573	30.294	25
	6	63.14	55.728	77.2065	147.5
	7	59.211	63.21	72.956	87.89
	8	81.648	92.625	67.65	128
	9	80.154	82.173	53.136	122.85
	10	17.4455	25.284	24.7845	38.5
	11	54.717	61.95	108.85	84.96
	12	109.816	142	170	134.45
	13	63.6	83.56	152	80
	14	106.392	119	115.699	139.104
	Median	80.951	88.0925	93.0282	125.58		8.88926	14.9902	55.2268
	Std	106.294	78.1848	85.2141	57.3642
Control	1	99.84	102.62	125.38	196.32
	2	29.412	57.399	64.86	199.35
	3	45.99	54.75	62.4375	165
	4	72.03	74.906	67.83	128.975
	5	348	343.14	412.25	716.539
	6	141.588	145.266	150.627	360.36
	7	71.34	76.87	82.95	95.87
	8	100.37	100.65	110.25	199.41
	Median	85.935	88.763	96.605	197.835		3.29086	12.4164	130.215
	Std	117.298	109.89	134.91	221.502

## Sheet: ADC
ADC and change
	Number.	ADC(×10-3 mm2/s)					change of ADC(%)
		day0	day1	day3	day7		day1	day3	day7
Treated	1	0.70853	0.6895	0.72637	0.82028
	2	0.69412	0.63725	0.65249	0.78191
	3	0.57663	0.91576	0.62957	0.64277
	4	0.6637	0.67133	0.69743	0.69186
	5	0.67265	0.69976	0.69547	0.66786
	6	0.67639	0.60808	0.62149	0.68628
	7	0.62367	0.6885	0.77648	0.80322
	8	0.484	0.50191	0.75195	0.7421
	9	1.0633	1.1122	1.57617	1.45588
	10	0.65295	0.69719	0.7191	0.94648
	11	0.72983	0.69675	0.713	0.77569
	12	0.66002	0.66713	0.77652	0.60361
	13	0.47494	0.59171	0.75324	0.73347
	14	0.61076	0.6838	0.6608	0.6622
	Median	0.66186	0.68615	0.71605	0.737785		3.69996	8.18753	11.4715
	Std	0.137915	0.147277	0.238039	0.211703
Control	1	0.61599	0.57051	0.59313	0.58445
	2	0.77964	0.6093	0.606418	0.6
	3	0.58591	0.671456	0.63548	0.70365
	4	0.59911	0.59803	0.56596	0.62224
	5	0.81796	0.7965	0.90192	0.88912
	6	0.76505	0.91421	0.72344	0.70402
	7	0.56472	0.5927	0.58941	0.57553
	8	0.56596	0.54368	0.59224	0.60888
	Median	0.60755	0.603665	0.599774	0.61556		-0.639454	-1.27989	1.31841
	Std	0.106455	0.128636	0.11229	0.104753

## Sheet: DSTARE
D* and change
	Number.	D* (×10-3 mm2/s)						change of D*(%)
		day0	day1	day3	day7		day1	day3	day7
Treated	1	1.712	1.3	1.3058	1.1511
	2	1.504	0.92051	1.082	1.0337
	3	2.1097	1.3057	1.334	1.22875
	4	3.6059	1.4282	1.1613	1.2827
	5	1.5798	1.0818	1.1185	1.0051
	6	2.5419	1.3565	1.3036	2.0014
	7	2.916	1.8852	1.199	1.98
	8	2.687	1.7799	1.3756	0.96766
	9	3.9144	1.7132	1.3007	1.42922
	10	2.3326	1.98315	0.83299	1.4828
	11	1.7079	1.87005	0.87435	1.54776
	12	1.6411	1.4404	1.4252	1.1922
	13	3.9596	1.5145	1.3145	1.2176
	14	2.7235	1.289	1.06	1.2812
	Median	2.43725	1.4343	1.24985	1.25497		-41.1509	-48.7188	-48.5086
	Std	0.860171	0.316688	0.181063	0.322811
Control	1	0.98238	0.86178	0.99933	1.1587
	2	1.1045	1.1366	1.546	1.0339
	3	2.4631	2.653	2.2275	1.96771
	4	3.1082	2.7267	3.1667	2.0582
	5	1.8142	1.5849	1.5779	1.7299
	6	1.8336	1.705	2.0676	1.4395
	7	2.9776	2.1852	1.9205	3.0794
	8	3.7228	3.5597	3.235	3.2725
	Median	2.14835	1.94512	1.99405	1.84881		-9.45993	-7.18226	-13.943
	Std	0.982935	0.902435	0.780722	0.828845

## Sheet: fp
fp and change
	Number.	fp(%)						change of fp(%)
		day0	day1	day3	day7		day1	day3	day7
Treated	1	23.256	33.386	42.245	80.081
	2	26.176	48.984	31.747	77.801
	3	18.185	31.077	27.754	72.013
	4	10.676	24.299	19	33.321
	5	21.036	37.69	45.634	44.559
	6	13.897	21.385	31.16	25.854
	7	13.715	26.826	24.892	26.028
	8	9.3946	15.241	15.876	19.892
	9	15.961	25.924	16.993	18.125
	10	15.896	30.1007	30.867	33.307
	11	27.384	54.072	58.333	55.531
	12	19.643	31.195	32.507	35.753
	13	13.201	22.006	25.006	35.794
	14	27.16	37.7143	39.12	39.315
	Median	17.073	30.5889	31.0135	35.7735		79.1651	81.6523	109.533
	Std	6.02544	10.5954	11.7852	20.8035
Control	1	38.757	35.7705	29.981	55.175
	2	70.28	58.878	74.392	120
	3	12.735	14.03	14.579	23.522
	4	11.111	9.5626	18.3673	20.839
	5	31.525	37.517	38.146	39.976
	6	33.883	38.083	39.395	38.445
	7	13.538	14.472	22.11	25.048
	8	13.623	13.234	18.094	18.098
	Median	22.5743	25.1216	26.0455	31.7465		11.2841	15.3769	40.6314
	Std	20.2984	17.4905	19.5449	33.6345

## Sheet: D
D and change
	Number.	D (×10-3 mm2/s)						change of D(%)
		day0	day1	day3	day7		day1	day3	day7
Treated	1	0.50013	0.41352	0.36287	0.037285
	2	0.47135	0.29612	0.41145	0.097338
	3	0.40815	0.65987	0.38662	0.087716
	4	0.53379	0.47414	0.35279	0.37189
	5	0.4877	0.41312	0.32649	0.027436
	6	0.52687	0.4325	0.34626	0.43259
	7	0.48683	0.38252	0.43636	0.37984
	8	0.3946	0.36596	0.33461	0.28917
	9	0.84415	0.97346	0.40407	0.23831
	10	0.48295	0.26678	0.27067	0.42038
	11	0.46286	0.27757	0.3756	0.38921
	12	0.37089	0.39145	0.338	0.45522
	13	0.3192	0.18673	0.23673	0.32435
	14	0.30505	0.18612	0.19697	0.16165
	Median	0.47715	0.386985	0.349525	0.30676		-18.8966	-26.7474	-35.7099
	Std	0.12958	0.203539	0.067242	0.154866
Control	1	0.34312	0.37719	0.39489	0.39033
	2	0.419193	0.41066	0.52319	0.29992
	3	0.46538	0.52373	0.48863	0.47924
	4	0.48796	0.50527	0.49302	0.41344
	5	0.50661	0.44887	0.33549	0.49276
	6	0.4289	0.53936	0.51209	0.35213
	7	0.51883	0.55269	0.54013	0.51385
	8	0.50167	0.50313	0.53618	0.48195
	Median	0.47667	0.504202	0.502555	0.44634		5.77584	5.43038	-6.36289
	Std	0.0591203	0.0634552	0.0736833	0.0764327

## Sheet: pathology 
D and change
	Number.
		Ki-67	TUNEL	CD31	HE
Treated	1	15.3	52.3	3.9	62.56
	2	10.2	55.1	2.8	66.29
	3	8.6	42.1	7.4	69.24
	4	12.3	39.5	8.6	62
	5	10.2	45.2	5.2	62.3
	6	9.5	59.3	5.8	15.63
	7	17.6	27.2	9	56.32
	8	12.35	45.2	8.6	72.13
	9	12.83	56.2	9.8	74.23
	10	7.35	35.6	6.7	52.76
	11	15.8	38.4	8.3	46.82
	12	15	56.8	7.5	53.68
	13	15.8	65.32	9.6	69.5
	14	11.3	32.12	5.7	68.1
	Median	12.325	45.2	7.45	62.43
	Std	3.09776	11.3042	2.13887	14.9087
Control	1	26.55	20.26	28.6	31.2
	2	27.6	32.6	25.3	31
	3	28.6	19.5	30	39.2
	4	23.5	18.79	25.39	23.5
	5	27.1	21.34	32.5	26.5
	6	24.5	16.98	29.3	31.2
	7	24.4	17.8	23.6	33.1
	8	27.83	23.5	25.9	32.5
	Median	26.825	19.88	27.25	31.12
	Std	1.87847	4.98639	2.99329	4.63642
